# Supplementary material for: Resistome and virulome of high-risk pandemic clones of multidrug-resistant extra-intestinal pathogenic Escherichia coli (ExPEC) isolated from tertiary healthcare settings in Uganda
Source: PLoS One. 2023 Nov 22;18(11):e0294424. doi: 10.1371/journal.pone.0294424 (PMC10664879; doi:10.1371/journal.pone.0294424)
Supplement: S1 File — (XLSX) [file pone.0294424.s002.xlsx]

## Sheet: Sheet1
Accession Number	Hospital	Year of isolation	Patient location	Sample type	MLST	Phylogroup	Film Type	O type Serotype1	H type serotype	H30-RX	Amikacin	Amox/Clavulanate	Ampicillin	Cefotaxime	Ceftazidime	Ceftriaxone	Cefuroxime	Chloramphenicol	Ciprofloxacin	Gentamicin	Imipenem	Meropenem	Nitrofurantoin	Trimethoprim-sulfamethoxazole	Nalidixic acid	Mutation in gyrA	Nucleotide change in gyrA	Amino acid change in gyrA	Mutation in parC	Nucleotide change in parC	Amino acid change in parC	Mutation in parE	Nucleotide change in parE	Amino acid change in parE	Col	IncB	IncFIA	IncFIB	IncFII	IncHI1A	IncHI1B	IncI	IncQ1	IncY	IncR	IncX4	p0111	aac(6)-Ib-cr5	aac(3)-IId
MUWRP0892	Bombo	2013	OPD	URINE	648	F	fimH5	O102	H6	NA								S		S			S	R		gyrA:p.S83L	tcg -> ttg	s -> l	parC:p.S80I	agc -> att	s -> i	parE:p.S458A	tcg -> gcg	s -> a	1	0	1	1	1	0	0	0	0	0	0	0	1	0	1
MUWRP0923	Bombo	2015	IPD	PUS	Novel	B1	fimH38	no hit	H7	NA		R	R			S	S	S	S	S	S					no hit	no hit	no hit	no hit	no hit	no hit	no hit	no hit	no hit	0	0	0	1	1	0	0	0	0	0	0	0	0	0	0
MUWRP0924	Bombo	2015	IPD	PUS	410	C	fimH24	no hit	H9	NA	R	R	R		R		R	S	R	S	S			R		gyrA:p.S83L	tcg -> ttg	s -> l	parC:p.S80I	agc -> atc	s -> i				1	0	1	1	0	0	0	1	0	0	0	0	0	1	0
MUWRP0925	Bombo	2015	OPD	URINE	Novel	B2	fimH9	O153	H31	NA		R	S			S	I	R		S	S		I	R	S							parE:p.I529L	att -> ctt	i -> l	0	0	1	1	1	0	0	0	1	0	0	0	0	0	0
MUWRP0926	Bombo	2015	IPD	URINE	131	B2	fimH30	O25	H4	RX		R	R		R	R	R	S			S			R	R	gyrA:p.S83L	tcg -> ttg	s -> l	parC:p.S80I	agc -> att	s -> i	parE:p.I529L	att -> ctt	i -> l	1	0	1	1	1	0	0	0	0	0	0	0	0	1	0
MUWRP0927	Bombo	2015	OPD	URINE	1286	A	fimH30	O10	H32	NA	S	R	R		S	S	S	S			S		S	R	S	no hit	no hit	no hit	no hit	no hit	no hit	no hit	no hit	no hit	1	0	0	0	1	0	0	0	1	0	0	0	0	0	0
MUWRP0928	Bombo	2015	IPD	PUS	2	G	fimH764	O17	H18	NA	S		R			S	S	S		S	S	S		S					parC:p.S57T	agc -> acc	s -> t				0	1	0	1	1	0	0	0	0	0	0	0	0	0	0
MUWRP0929	Bombo	2015	IPD	PUS	410	C	fimH24	no hit	H21	NA	S	R	R		R	R	R	S	R	S	S	S				gyrA:p.S83L	tcg -> ttg	s -> l	parC:p.S80I	agc -> atc	s -> i	parE:p.S458A	tcg -> gcg	s -> a	1	0	1	1	0	0	0	1	0	0	0	0	0	1	0
MUWRP0930	Bombo	2015	OPD	PUS	167	A	fimH54	O101	H10	NA	S	R	R			R	R	S		R						gyrA:p.S83L	tcg -> ttg	s -> l	parC:p.S80I	agc -> atc	s -> i	parE:p.S458A	tcg -> gcg	s -> a	0	0	1	1	1	0	0	0	0	1	0	0	0	0	1
MUWRP0931	Bombo	2015	OPD	URINE	1196	B1	no hit	O91	H28	NA	S	R	R		S	S	S	R	R	S	S	S			R	gyrA:p.S83L	tcg -> ttg	s -> l	parC:p.S80I	agc -> atc	s -> i	parE:p.S458A	tcg -> gcg	s -> a	0	0	0	0	0	0	0	0	1	0	0	0	0	0	0
MUWRP0932	Bombo	2015	IPD	URINE	636	B2	no hit	O21	H7	NA	S	R	R			S		S	S	R	S			R		gyrA:p.S83L	tcg -> ttg	s -> l							1	0	1	0	1	0	0	0	1	0	0	0	0	0	0
MUWRP0933	Bombo	2015	OPD	URINE	38	D	fimH65	O1	H15	NA	R	R	R		S	S	R	R	R	R	S				R	gyrA:p.S83L	tcg -> ttg	s -> l	parC:p.S80I	agc -> atc	s -> i				0	0	1	1	0	0	0	0	0	0	0	0	0	1	0
MUWRP0934	Bombo	2015	OPD	URINE	410	C	fimH24	O8	H9	NA	R	R	R		R	R		R	R	R	S	R		R	R	gyrA:p.S83L	tcg -> ttg	s -> l	parC:p.S80I	agc -> atc	s -> i	parE:p.S458A	tcg -> gcg	s -> a	0	0	1	1	0	0	0	0	1	0	0	0	0	1	0
MUWRP0935	Bwera	2015	IPD	URINE	1284	A	no hit	O101	H9	NA		R	R			R	R	S		R				R		gyrA:p.S83L	tcg -> ttg	s -> l	parC:p.S80I	agc -> atc	s -> i	parE:p.S458A	tcg -> gcg	s -> a	0	0	1	1	0	0	0	0	0	0	0	0	0	1	0
MUWRP0936	Bwera	2015	IPD	OTHER	410	C	fimH24	no hit	H9	NA		S	S	R				R	R	S	S					gyrA:p.S83L	tcg -> ttg	s -> l	parC:p.S80I	agc -> atc	s -> i	parE:p.S458A	tcg -> gcg	s -> a	no hit	no hit	no hit	no hit	no hit	no hit	no hit	no hit	no hit	no hit	no hit	no hit	no hit	1	0
MUWRP0937	Bwera	2015	OPD	URINE	648	F	fimH5	O102	H6	NA		R	R	R				R	R	R	S		S	R	R	gyrA:p.S83L	tcg -> ttg	s -> l	parC:p.S80I	agc -> att	s -> i	parE:p.S458A	tcg -> gcg	s -> a	1	0	1	1	1	0	0	0	0	0	0	0	1	0	1
MUWRP0938	Bwera	2015	IPD	OTHER	827	B2	fimH171	O4	H1	NA		R	R	S				S	R	S	S			R		gyrA:p.S83L	tcg -> ttg	s -> l							1	1	0	1	1	0	0	0	0	0	0	0	0	0	0
MUWRP0939	Bwera	2015	OPD	URINE	405	D	fimH27	O102	H6	NA		R	R	R				R	R	R	S		R	R	R	gyrA:p.S83L	tcg -> ttg	s -> l	parC:p.S80I	agc -> atc	s -> i	parE:p.S458A	tcg -> gcg	s -> a	0	0	1	1	1	0	0	0	1	0	0	0	1	1	1
MUWRP0949	Bombo	2015	OPD	URINE	131	B2	fimH30	O25	H4	RX	R	R	R		R	R		R	R	R	S			R	R	gyrA:p.S83L	tcg -> ttg	s -> l	parC:p.S80I	agc -> att	s -> i	parE:p.I529L	att -> ctt	i -> l	1	0	1	1	1	0	0	0	0	0	0	0	0	1	1
MUWRP0950	Bombo	2015	OPD	PUS	Novel	F	no hit	O153	H6	NA	S	R	R		R	R	R	R		R	S				R	gyrA:p.S83L	tcg -> ttg	s -> l	parC:p.S80I	agc -> atc	s -> i	parE:p.S458A	tcg -> gcg	s -> a	1	1	1	1	1	0	0	0	0	0	0	0	0	1	0
MUWRP0951	Bombo	2015	IPD	URINE	4981	A	no hit	O101	H9	NA	S		R		R			R	R	R	S	S		R	R	gyrA:p.S83L	tcg -> ttg	s -> l	parC:p.S80I	agc -> atc	s -> i	parE:p.S458A	tcg -> gcg	s -> a	0	0	1	1	0	0	0	0	1	0	0	0	0	1	1
MUWRP0952	Bombo	2016	OPD	URINE	131	B2	fimH30	O25	H4	non RX	S	R	R		R	R		R	R	S	S				R	gyrA:p.S83L	tcg -> ttg	s -> l	parC:p.S80I	agc -> att	s -> i	parE:p.I529L	att -> ctt	i -> l	1	0	1	1	1	0	0	0	0	0	0	1	0	0	0
MUWRP0953	Bombo	2016	OPD	URINE	131	B2	fimH30	O25	H4	non RX	R	R			R	R		R	R	S	S		R		R	gyrA:p.S83L	tcg -> ttg	s -> l	parC:p.S80I	agc -> att	s -> i	parE:p.I529L	att -> ctt	i -> l	1	0	1	1	1	0	0	0	0	0	0	1	0	0	0
MUWRP0954	Bombo	2016	IPD	URINE	131	B2	fimH30	O25	H4	RX	S	R	R		R	R		R	R	R	S		S	R		gyrA:p.S83L	tcg -> ttg	s -> l	parC:p.S80I	agc -> att	s -> i	parE:p.I529L	att -> ctt	i -> l	1	0	1	1	1	0	0	0	0	0	0	0	0	0	1
MUWRP0955	Bombo	2016	OPD	URINE	131	B2	fimH30	O25	H4	RX	S	R	R		R	R		R	R	R	S		S	R	R	gyrA:p.S83L	tcg -> ttg	s -> l	parC:p.S80I	agc -> att	s -> i	parC:p.E84V	gaa -> gta	e -> v	1	0	1	1	1	0	0	0	0	0	0	0	0	1	0
MUWRP0956	Bombo	2016	OPD	URINE	617	A	no hit	O101	H10	NA	R	R	R		R	R		S	R	S	S		R	R	R	gyrA:p.S83L	tcg -> ttg	s -> l	parC:p.S80I	agc -> atc	s -> i	parE:p.S458A	tcg -> gcg	s -> a	0	0	1	1	1	0	0	0	0	0	0	0	0	1	0
MUWRP0957	Bombo	2016	IPD	URINE	648	F	no hit	O153	H6	NA	R	R	R	S	R	R		R	R	R	R			R	R	gyrA:p.S83L	tcg -> ttg	s -> l	parC:p.S80I	agc -> att	s -> i	parE:p.S458A	tcg -> gcg	s -> a	1	0	1	1	1	0	0	0	0	0	0	0	0	1	0
MUWRP0974	Bombo	2015	IPD	URINE	4981	A	no hit	O101	H9	NA	S		R		R			R	R	R	S	S		R	R	gyrA:p.S83L	tcg -> ttg	s -> l	parC:p.S80I	agc -> atc	s -> i	parE:p.S458A	tcg -> gcg	s -> a	0	0	1	1	0	0	0	0	1	0	0	0	0	1	0
MUWRP0975	Bombo	2016	OPD	URINE	617	A	no hit	O101	H10	NA	R	R	R		R	R		S	R	S	S		R	R	R	gyrA:p.S83L	tcg -> ttg	s -> l	parC:p.S80I	agc -> atc	s -> i	parE:p.S458A	tcg -> gcg		0	0	1	1	1	0	0	0	0	0	0	0	0	1	0
MUWRP0976	Bombo	2016	IPD	URINE	648	F	no hit	O153	H6	NA	R	R	R	S	R	R		R	R	R	R			R	R	no hit	no hit	no hit	no hit	no hit	no hit	no hit	no hit	no hit	1	0	1	1	1	0	0	0	0	0	0	0	0	1	0
MUWRP0982	Bombo	2017	IPD	URINE	131	B2	fimH30	O25	H4	RX	S			R	R	R	R	S	R	R	R	R	R	R	R	gyrA:p.S83L	tcg -> ttg	s -> l	parC:p.S80I	agc -> att	s -> i	parE:p.I529L	att -> ctt	i -> l	1	0	1	1	1	0	0	0	0	0	0	0	0	1	1
MUWRP0984	Bombo	2017	OPD	PUS	1049	B1	fimH32	O8	H10	NA	R	R			R	R	R	R	S	R	R	R	R	R		no hit	no hit	no hit	no hit	no hit	no hit	no hit	no hit	no hit	0	0	0	0	0	0	0	0	0	0	0	0	0	0	0
MUWRP0988	Bombo	2017	IPD	PUS	131	B2	fimH41	O16	H5	NA	S	S		R	R	R	R	R	S	R	R	R		R	R	gyrA:p.S83L	tcg -> ttg	s -> l	parC:p.S80I	agc -> atc	s -> i				1	0	0	1	1	0	0	0	0	0	0	0	0	0	0
MUWRP0992	Bombo	2016	IPD	URINE	648	F	fimH27	O102	H6	NA	R	R	R	R	R	R		R	R	R	R	S	R	R	R	gyrA:p.S83L	tcg -> ttg	s -> l	parC:p.S80I	agc -> att	s -> i	parE:p.S458A	tcg -> gcg	s -> a	0	0	1	1	1	0	0	0	0	0	0	0	0	1	0
MUWRP0999	Bombo	2017	OPD	URINE	131	B2	fimH41	O16	H5	NA	R	R	R	R	R	R	R	S	R	R	S	S	R	R	R	gyrA:p.S83L	tcg -> ttg	s -> l				parE:p.S458A	tcg -> gcg	s -> a	1	0	1	1	1	0	0	0	0	0	0	0	0	0	1
MUWRP1001	Bombo	2017	OPD	URINE	617	A	no hit	O101	H9	NA	R	R		R	R	R		S	R	R	S	S		R	R	gyrA:p.S83L	tcg -> ttg	s -> l	parC:p.S80I	agc -> atc	s -> i	parE:p.S458A	tcg -> gcg	s -> a	no hit	no hit	no hit	no hit	no hit	no hit	no hit	no hit	no hit	no hit	no hit	no hit	no hit	0	0
MUWRP1002	Bombo	2017	OPD	URINE	131	B2	fimH30	O25	H4	RX	S	R		R	R	R	R	S	R	R	S	S		R	R	gyrA:p.S83L	tcg -> ttg	s -> l	parC:p.S80I	agc -> att	s -> i	parE:p.I529L	att -> ctt	i -> l	1	0	1	1	1	0	0	0	0	0	0	0	0	1	1
MUWRP1003	Bombo	2017	IPD	URINE	978	B2	fimH3	O83	H27	NA	R	R	R	R	R	R	R	R	R	S	R	R	R	R	R	no hit	no hit	no hit	no hit	no hit	no hit	no hit	no hit	no hit	no hit	no hit	no hit	no hit	no hit	no hit	no hit	no hit	no hit	no hit	no hit	no hit	no hit	0	0
MUWRP1004	Bombo	2013	OPD	PUS	3076	B1	fimH87	no hit	H34	NA			R		S			S	S	S	S		S		S	no hit	no hit	no hit	no hit	no hit	no hit	no hit	no hit	no hit	0	0	1	0	0	1	1	0	0	1	0	0	0	0	0
MUWRP1005	Bombo	2016	OPD	URINE	448	B1	fimH35	O8	H8	NA	R	R	R	S	R	S		S	R	R	S	S	R	R	R	gyrA:p.S83L	tcg -> ttg	s -> l	parC:p.S80I	agc -> atc	s -> i	parE:p.S458T	tcg -> acg	s -> t	0	0	0	0	0	0	0	0	1	0	0	0	0	0	0
MUWRP1009	Bombo	2017	OPD	URINE	847	B1	fimH32	no hit	H2	NA	S	R	R	R	S	S	R	S	S	S	S	S	S	R	S	no hit	no hit	no hit	no hit	no hit	no hit	no hit	no hit	no hit	0	0	0	1	1	0	0	0	1	0	0	0	0	0	0
MUWRP1011	Bombo	2017	OPD	PUS	131	B2	fimH30	O25	H4	RX	S	R	R	R	R	R		R	R	R	S	S		R	R	gyrA:p.S83L	tcg -> ttg	s -> l	parC:p.S80I	agc -> att	s -> i	parC:p.E84V	gaa -> gta	e -> v	1	1	1	1	0	0	0	0	0	0	0	0	0	1	0
MUWRP1012	Bombo	2017	OPD	URINE	131	B2	fimH30	O25	H4	RX	S		R	R	R	R	R	S	R		S	S	S	R	R	gyrA:p.S83L	tcg -> ttg	s -> l	parC:p.S80I	agc -> att	s -> i	parE:p.I529L	att -> ctt	i -> l	1	0	0	1	1	0	0	0	0	0	0	1	0	0	1
MUWRP1013	Bombo	2017	IPD	PUS	1196	B1	fimH31	O91	H28	NA	S	R	R	R	R	R	R	R	R	R	S	S		R		gyrA:p.S83L	tcg -> ttg	s -> l	parC:p.S80I	agc -> atc	s -> i		tcg -> gcg	s -> a	0	0	0	0	0	0	0	0	0	0	1	0	0	0	0
MUWRP1015	Bwera	2016	IPD	PUS	454	G	fimH63	no hit	H23	NA		R	R		S	S	S	R	S	S				R								parE:p.I355T	atc -> acc	i -> t	0	0	1	1	1	0	0	0	1	0	0	1	0	0	0
MUWRP1020	Bwera	2016	OPD	Endocervical swab	543	B2	fimH10	O6	H1	NA			R	S	S	S	S	S	R		S			R		gyrA:p.S83L	tcg -> ttg	s -> l							0	0	0	0	0	0	0	0	1	0	0	0	0	0	0
MUWRP1021	Bwera	2016	IPD	PUS	617	A	no hit	O101	no hit	NA		R	R		R	R	R	R	R	R	S			R		gyrA:p.S83L	tcg -> ttg	s -> l	parC:p.S80I	agc -> atc	s -> i	parE:p.S458A	tcg -> gcg	s -> a	1	0	1	1	1	0	0	0	0	0	0	0	0	1	0
MUWRP1025	Bwera	2016	OPD	Urine	617	A	fimH29	O101	H10	NA		S	R		S	S	S	S	R	S	S		R	S		gyrA:p.S83L	tcg -> ttg	s -> l	parC:p.S80I	agc -> atc	s -> i	parE:p.S458A	tcg -> gcg	s -> a	1	0	0	0	0	0	0	0	0	0	0	0	0	0	0
MUWRP1026	Bwera	2016	OPD	Urine	636	B2	no hit	O45	H7	NA		R	R		R	R	R	S	R	R	S		R	R	R	gyrA:p.S83L	tcg -> ttg	s -> l							1	0	1	1	0	0	0	0	1	0	0	0	0	0	0
MUWRP1027	Bwera	2016	OPD	Urine	69	D	fimH27	O15	H18	NA			R		S	S	S	S	S	S	S		S	R	S	no hit	no hit	no hit	no hit	no hit	no hit	no hit	no hit	no hit	1	0	0	1	1	0	0	0	1	0	0	0	0	0	0
MUWRP1029	Bwera	2016	IPD	PUS	278	B1	fimH31	O9	H7	NA		I	R		S	S	S	S	S	S	S	S		S		no hit	no hit	no hit	no hit	no hit	no hit	no hit	no hit	no hit	0	0	0	0	1	0	0	0	0	0	0	0	0	0	0
MUWRP1030	Bwera	2016	OPD	Endocervical swab	131	B2	fimH30	O25	H4	non RX		R	R		S	S	S	S	R	R	S	S		R		gyrA:p.S83L	tcg -> ttg	s -> l	parC:p.S80I	agc -> att	s -> i	parE:p.I529L	att -> ctt	i -> l	0	0	1	1	1	0	0	0	0	0	0	1	0	1	0
MUWRP1038	Bwera	2017	IPD	PUS	648	F	no hit	O1	H6	NA		R	R		R	R	R	R	R	R	S			R		gyrA:p.S83L	tcg -> ttg	s -> l	parC:p.S80I	agc -> att	s -> i	parE:p.S458A	tcg -> gcg	s -> a	1	0	1	1	1	0	0	0	0	0	0	0	0	1	1
MUWRP1039	Bwera	2017	OPD	Urine	23	C	fimH30	no hit	H34	non RX		R	R		S	S	S	R	R	S	S	S	R	R	R	gyrA:p.S83L	tcg -> ttg	s -> l							1	0	1	1	1	0	0	0	1	0	0	0	0	0	0
MUWRP1042	Bwera	2017	IPD	PUS	167	A	fimH30	O101	H9	non RX		R	R	R	R	R	R	S	R	R	S			R		gyrA:p.S83L	tcg -> ttg	s -> l	parC:p.S80I	agc -> atc	s -> i	parE:p.S458A	tcg -> gcg	s -> a	0	0	1	1	0	0	0	0	0	0	0	0	0	1	1
MUWRP1043	Bwera	2017	OPD	Urine	10	A	fimH54	O101	H10	NA		R		S		S		R	R	S	S		S	R	R	gyrA:p.S83L	tcg -> ttg	s -> l	parC:p.S80I	agc -> atc	s -> i	parE:p.S458A	tcg -> gcg	s -> a	1	0	0	0	0	0	0	0	1	0	0	0	0	0	0
MUWRP1044	Bwera	2017	IPD	PUS	167	A	fimH54	O101	H10	NA		R		R		R		S	R	R	S			R	R	gyrA:p.S83L	tcg -> ttg	s -> l	parC:p.S80I	agc -> atc	s -> i	parE:p.S458A	tcg -> gcg	s -> a	1	0	1	1	1	0	0	1	0	0	0	0	0	0	1
MUWRP1055	Bombo	2018	OPD	URINE	131	B2	fimH30	O25	H4	non RX	S							S	R	S	R	R	S	R	R	gyrA:p.S83L	tcg -> ttg	s -> l	parC:p.S80I	agc -> att	s -> i	parE:p.I529L	att -> ctt	i -> l	1	0	1	1	1	0	0	0	0	0	0	0	0	0	0
MUWRP1056	Bombo	2018	IPD	PUS	69	D	fimH27	O45	H16	NA	R	R	R			R	R		S	S	R	R	S	R		no hit	no hit	no hit	no hit	no hit	no hit	no hit	no hit	no hit	0	0	1	1	0	0	0	0	0	0	0	0	0	0	0
MUWRP1064	Bombo	2018	IPD	URINE	6359	A	no hit	no hit	H9	NA		S	R	R	R	R	R	S	R	R	S	S	R	R	R	gyrA:p.S83L	tcg -> ttg	s -> l	parC:p.S80I	agc -> atc	s -> i	parE:p.S458A	tcg -> gcg	s -> a	0	0	1	1	0	0	0	0	1	0	0	0	0	0	1
MUWRP1072	Bombo	2018	OPD	URINE	44	A	fimH54	O101	H4	NA		R	R	R	R	R	R	R	R	R	S	S	R	R	R	gyrA:p.S83L	tcg -> ttg	s -> l	parC:p.S80I	agc -> atc	s -> i	parE:p.S458T	tcg -> acg	s -> t	0	0	1	1	1	0	0	0	0	0	0	0	0	0	0
MUWRP1073	Bombo	2018	IPD	URINE	46	A	no hit	O9	H10	NA		R	R	R	R	R	R	R	R	R	S	S	S	R	R	gyrA:p.S83L	tcg -> ttg	s -> l	parC:p.S80I	agc -> atc	s -> i				0	0	1	1	0	0	0	0	1	0	0	0	0	0	1
MUWRP1074	Bombo	2018	OPD	URINE	648	F	fimH27	O102	H6	NA		R	R	R	R	R	R	R	R	R	S	S	R	R	R	gyrA:p.S83L	tcg -> ttg	s -> l	parC:p.S80I	agc -> att	s -> i	parE:p.S458A	tcg -> gcg	s -> a	0	0	1	1	1	0	0	0	0	0	0	0	0	1	0
MUWRP1076	Bombo	2018	OPD	URINE	38	D	fimH5	O99	H30	NA		R	R	R	R	R	R	S	R	R	S	S	S	R	R	gyrA:p.S83L	tcg -> ttg	s -> l	parC:p.S80I	agc -> atc	s -> i	parE:p.S458A	tcg -> gcg	s -> a	0	0	0	1	1	0	0	0	0	0	0	0	0	1	0
MUWRP1077	Bombo	2018	OPD	PUS	38	D	fimH5	O99	H30	NA		R	R	R	R	R	R	I	R	S	S	S	I	R	R	gyrA:p.S83L	tcg -> ttg	s -> l	parC:p.S80I	agc -> atc	s -> i	parE:p.S458A	tcg -> gcg	s -> a	0	0	0	1	1	0	0	0	0	0	0	0	0	1	0
MUWRP1078	Bombo	2018	IPD	URINE	617	A	no hit	O101	H10	NA		R	R	R	R	R	R	R	R	R	S	S	R	R	R	gyrA:p.S83L	tcg -> ttg	s -> l	parC:p.S80I	agc -> atc	s -> i	parE:p.S458A	tcg -> gcg	s -> a	0	0	1	1	1	0	0	0	0	0	0	0	0	1	1
MUWRP1079	Bombo	2018	OPD	URINE	998	B2	fimH414	O2	H6	NA		R	R	R	R	R	R	S	S	R	S	S	R	R	R	gyrA:p.S83L	tcg -> ttg	s -> l							0	1	0	1	1	0	0	0	1	0	0	0	0	0	0
MUWRP1080	Bombo	2018	IPD	PUS	58	B1	no hit	O8	H30	NA		R	R	R	R	R	R	S	S	S	S	S	R	R	S	no hit	no hit	no hit	no hit	no hit	no hit	no hit	no hit	no hit	1	1	0	1	1	0	0	0	0	0	0	0	0	0	0
MUWRP1081	Bombo	2018	IPD	PUS	361	A	fimH54	O9	H30	NA		R	R	R	R	R	R	R	R	R	S	S	R	R	R	gyrA:p.S83L	tcg -> ttg	s -> l	parC:p.S80I	agc -> atc	s -> i	parE:p.S458A	tcg -> gcg	s -> a	0	0	0	0	0	0	0	0	1	0	0	0	0	0	0
MUWRP1082	Bombo	2019	IPD	URINE	38	D	fimH5	O153	H30	NA		R	R	R	R	R		S	R	R	S	S	I	R	R	gyrA:p.S83L	tcg -> ttg	s -> l	parC:p.S80I	agc -> atc	s -> i	parE:p.S458A	tcg -> gcg	s -> a	0	0	0	1	1	0	0	0	0	0	0	0	0	1	0
MUWRP1083	Bombo	2019	OPD	URINE	648	F	no hit	O153	H6	NA		R	R	R	R		R	R	R	R	S	S	I	R	R	gyrA:p.S83L	tcg -> ttg	s -> l	parC:p.S80I	agc -> att	s -> i	parE:p.S458A	tcg -> gcg	s -> a	0	0	1	1	1	0	0	0	1	0	0	0	0	1	0
MUWRP1084	Bombo	2019	IPD	PUS	131	B2	fimH41	O16	H5	NA		S	R	R	R	R	R	S	I	R	S	S	S	R	R	gyrA:p.S83L	tcg -> ttg	s -> l	parC:p.S80I	agc -> atc	s -> i				1	0	0	1	1	0	0	0	0	0	0	0	0	0	1
MUWRP1087	Bombo	2019	IPD	PUS	131	B2	fimH41	O16	H5	NA		R	R	R	R	R		S	S	R	S	S	S	R	R	gyrA:p.S83L	tcg -> ttg	s -> l				parE:p.I529L	att -> ctt	i -> l	1	0	0	1	1	0	0	0	0	0	0	0	0	0	1
MUWRP1088	Bombo	2019	IPD	PUS	167	A	fimH29	O101	H10	NA		R	R	R	R	R		S	R	S	S	S	S	R	R	gyrA:p.S83L	tcg -> ttg	s -> l	parC:p.S80I	agc -> atc	s -> i	parE:p.S458A	tcg -> gcg	s -> a	1	0	1	1	0	0	0	0	0	0	0	0	0	0	0
MUWRP1089	Bombo	2019	OPD	PUS	38	D	fimH5	O99	H30	NA		R	R	R	R	R		S	R	R	S	S	I	R	R	gyrA:p.S83L	tcg -> ttg	s -> l	parC:p.S80I	agc -> atc	s -> i	parE:p.S458A	tcg -> gcg	s -> a	0	0	0	1	1	0	0	0	0	0	0	0	0	1	0
MUWRP1688	Bombo	2019	Clinic	SWAB	Novel	B1	fimH121	O88	H21	NA		I	R	I	R	S	I	S	I		I	S	S	R	I	no hit	no hit	no hit	no hit	no hit	no hit	no hit	no hit	no hit	1	0	0	0	0	0	0	0	0	0	1	0	0	0	0
MUWRP1697	Bombo	2019	Ward	Abscess	8131	D	no hit	O15	H18	NA		I	R	R	R	R	R	S	I		I		S	R	R	gyrA:p.S83V	tcg -> gtg	s -> v	parC:p.S57T	agc -> acc	s -> t				0	0	0	1	1	0	0	1	0	0	0	0	0	0	0
MUWRP3402	Bombo	2019	Ward	Abscess	1193	B2	fimH64	O75	H5	NA		R	R	R	I	R	R	S	R		R			R	R	gyrA:p.S83L	tcg -> ttg	s -> l	parC:p.S80I	agc -> atc	s -> i	parE:p.L416F	ctt -> ttt	l -> f	1	0	1	1	0	0	0	0	0	0	0	0	0	1	0
MUWRP4291	Bwera	2020	Clinic	Urine	448	B1	fimH35	O8	H8	NA		R	R	S	S	S	R	R	R			S	S	R	R	gyrA:p.S83L	tcg -> ttg	s -> l	parC:p.S80I	agc -> atc	s -> i				0	0	0	1	1	0	0	0	1	0	0	0	0	0	0
MUWRP4467	Bombo	2020	Ward	Abscess	648	F	fimH27	O102	H6	NA		R	R	R	R	R	R	R	S		S	R	R	R	R	gyrA:p.S83L	tcg -> ttg	s -> l	parC:p.S80I	agc -> att	s -> i	parE:p.S458A	tcg -> gcg	s -> a	0	0	0	0	0	0	0	0	0	0	0	0	0	1	0
MUWRP4509	Bwera	2020	Clinic	Urine	10	A	fimH54	O101	H9	NA		R	R	R	R	R	R	S	R			S	S	R	R	gyrA:p.S83L	tcg -> ttg	s -> l	parC:p.S80I	agc -> atc	s -> i	parE:p.L416F	ctt -> ttt	l -> f	0	0	0	0	0	0	0	0	0	0	0	0	0	0	0
MUWRP4510	Bwera	2020	Clinic	Urine	617	A	no hit	O101	H10	NA		R	R	R	R	R	R	S	R			S	R	R	R	gyrA:p.S83L	tcg -> ttg	s -> l	parC:p.S80I	agc -> atc	s -> i	parE:p.S458A	tcg -> gcg	s -> a	0	0	1	1	0	0	0	1	0	0	0	0	0	0	0
MUWRP4516	Bwera	2020	Clinic	Wound	44	A	fimH54	O101	H4	NA		R	R	R		R	R	R	R			S	S	R	R	gyrA:p.S83L	tcg -> ttg	s -> l	parC:p.S80I	agc -> atc	s -> i	parE:p.S458T	tcg -> acg	s -> t	0	0	1	1	0	0	0	0	1	0	1	0	0	0	0
MUWRP4535	Bwera	2020	Clinic	Urine	131	B2	fimH30	O25	H4	non RX		R	R			R	R	S	R			S	S		R	gyrA:p.S83L	tcg -> ttg	s -> l	parC:p.S80I	agc -> att	s -> i	parE:p.I529L	att -> ctt	i -> l	1	0	1	1	1	0	0	0	0	0	0	0	0	0	1
MUWRP4539	Bwera	2020	Ward	Wound	Novel	A	fimH54	O101	H10	NA		R	R			R	R	R	R			S	S	R		gyrA:p.S83L	tcg -> ttg	s -> l	parC:p.S80I	agc -> atc	s -> i	parE:p.S458A	tcg -> gcg	s -> a	0	0	1	1	0	0	0	0	0	0	0	0	0	1	1
MUWRP4545	Bwera	2020	Clinic	Urine	448	B1	fimH35	O8	H8	NA		R	R			R	R	R	R			S	S	R	R	gyrA:p.S83L	tcg -> ttg	s -> l	parC:p.S80I	agc -> atc	s -> i				0	0	0	1	1	0	0	0	1	0	0	0	0	0	0
MUWRP4554	Bwera	2020	Clinic	Urine	131	B2	fimH30	O25	H4	RX		S	R			R	R	S	R			S	S	R	R	gyrA:p.S83L	tcg -> ttg	s -> l	parC:p.S80I	agc -> att	s -> i		parE:p.I529L		1	0	1	1	0	0	0	0	0	0	0	0	0	1	0
MUWRP4557	Bwera	2020	Ward	Wound	38	D	fimH5	O51	H30	NA		R	R			R	R	R				S	S	R	R	gyrA:p.S83L	tcg -> ttg	s -> l							0	0	0	1	1	0	0	0	0	0	0	0	0	1	0
MUWRP4597	Bwera	2020	Ward	Device	131	B2	fimH1198	O25	H4	NA		R	R			R	R	S				S	S	S	R	gyrA:p.S83L	tcg -> ttg	s -> l	parC:p.S80I	agc -> att	s -> i	parE:p.I529L	att -> ctt	i -> l	1	0	0	0	0	0	0	0	0	0	0	0	0	1	0
MUWRP4608	Bwera	2020	Ward	Urine	131	B2	fimH30	O25	H4	non RX		I	R			R	R	S				S	S	R	R	gyrA:p.S83L	tcg -> ttg	s -> l	parC:p.S80I	agc -> att	s -> i	parE:p.I529L	att -> ctt	i -> l	1	0	1	1	1	0	0	0	0	0	0	1	0	0	0
MUWRP4812	Bwera	2020	Clinic	Wound	46	A	no hit	O9	H10	NA		R	R	S	S	S	I	R	R	S	S	S	S	R	R	gyrA:p.S83L	tcg -> ttg	s -> l	parC:p.S80I	agc -> atc	s -> i				0	0	1	1	0	0	0	0	1	0	0	0	0	0	0
MUWRP4815	Bwera	2020	Clinic	Urine	69	D	fimH27	O15	H18	NA		R	R	R	R	R	R	S	S	R	S	S	I	R	R	no hit	no hit	no hit	no hit	no hit	no hit	no hit	no hit	no hit	1	0	1	1	1	0	0	0	1	0	0	1	0	0	0
MUWRP4826	Bwera	2020	Clinic	Urine	10	A	no hit	O101	H9	NA		R	R	R	I	R	R	S	R	S	S	S	R	R	R	gyrA:p.S83L	tcg -> ttg	s -> l	parC:p.S80I	agc -> atc	s -> i				0	0	1	1	1	1	1	0	0	0	0	0	0	0	0
MUWRP4871	Bombo	2020	Clinic	Urine	127	B2	fimH3	O6	H31	NA		R	R	S	S	R	S	S	S	S	I		S		R	no hit	no hit	no hit	no hit	no hit	no hit	no hit	no hit	no hit	no hit	no hit	no hit	no hit	no hit	no hit	no hit	no hit	no hit	no hit	no hit	no hit	no hit	0	0
MUWRP4876	Gulu	2020	Clinic	Urine	617	A	fimH27	O101	H25	NA		R	R	R	R	S	R	R	S	S	R		S		R	gyrA:p.S83L	tcg -> ttg	s -> l	parC:p.S80I	agc -> atc	s -> i	parE:p.S458A	tcg -> gcg	s -> a	0	0	1	1	1	0	0	0	0	0	0	0	0	1	0
[truncated: 135 more columns]
